# Supplementary material for: Liquid Marble Actuator for Microfluidic Logic Systems
Source: Sci Rep. 2018 Sep 20;8:14153. doi: 10.1038/s41598-018-32540-w (PMC6147806; doi:10.1038/s41598-018-32540-w)
Supplement: Supplementary file 2 — ESI Videos and CAD file [file 41598_2018_32540_MOESM2_ESM.zip]

Archive with 3 entries (3 files):
- flip-flop.dxf
- LM flip-flop 1000fps.mp4
- Repeated Actuation.mp4
